# Supplementary material for: Systems biology-guided identification of synthetic lethal gene pairs and its potential use to discover antibiotic combinations
Source: Sci Rep. 2015 Nov 4;5:16025. doi: 10.1038/srep16025 (PMC4631998; doi:10.1038/srep16025)
Supplement: Supplementary Dataset 1 [file srep16025-s1.xls]

## Sheet: 1. TOC
SUPPLEMENTARY DATASET 1:
Complete list of synthetic lethal gene pairs, their corresponding reactions, and simulation parameters for LB and glucose M9 media
TABLE OF CONTENTS
Sheet number	Contents
1	Table of Contents
2	Synthetlc lethal pairs for E. coli EDL933
3	Synthetlc lethal pairs for S. Typhimurium LT2
4	Synthetlc lethal pairs for K. pneumoniae MGH 78578
5	Synthetlc lethal pairs for Y. pestis CO92
6	Overlap of syn lethal pairs between EDL933 and Salmonella LT2
7	Overlap of syn lethal pairs between EDL933 and K.p. MGH 78578
8	Overlap of syn lethal pairs between EDL933 and Y.p. CO92
9	Overlap of syn lethal pairs between Salmonella LT2 and K.p. MGH 78578
10	Overlap of syn lethal pairs between Salmonella LT2 and Y.p. CO92
11	Overlap of syn lethal pairs between K.p. MGH 78578 and Y.p. CO92
12	Overlap of syn lethal pairs among EDL933, Salmonella LT2, and K.p. MGH 78578
13	Overlap of syn lethal pairs among EDL933, Salmonella LT2, and Y.p. CO92
14	Overlap of syn lethal pairs among EDL933, K.p. MGH 78578, and Y.p. CO92
15	Overlap of syn lethal pairs among Salmonella LT2, K.p. MGH 78578, and Y.p. CO92
16	Overlap of syn lethal pairs among all four models
17	Conditions used to simulate in silico growth in LB media
18	Conditions used to simulate in silico growth in glucose M9 media
19	Conditions used to simulate in silico growth in BCS media
	Note: The synthetic lethal pairs have been divided into three categories: LB only, LB and defined media, and defined media only (either glucose M9 or BCS). To get the full list of pairs that are synthetically lethal in LB, combine the pairs from the "LB only" and "LB and defined media" columns. Similarly, combine the paris from the "LB and defined media" and "defined media only" columns to get th…

## Sheet: 2. EDL933
LB only			LB and M9			M9 only
metA	metI		ECs0051	folM		aceB	ppc
metA	metN		ECs1874	glnA		acnA	acnB
metA	metQ		aas	fabA		adk	deoB
metB	metI		adk	ndk		cysK	cysM
metB	metN		adk	phnN		deoB	prs
metB	metQ		adk	prs		gdhA	gltB
nadA	pncB		alr	dadX		gdhA	gltD
nadB	pncB		aroE	ydiB		glyA	serA
nadC	pncB		aroK	aroL		glyA	serB
panB	panF		asnA	asnB		gnd	rpe
panC	panF		clcA	clcB		gor	trxB
panD	panF		cmk	pyrH		ilvA	tdcB
purA	tsx		cynT	yadF		ilvB	ilvH
purB	tsx		cysA	modA		ilvB	ilvI
tdk	thyA		cysA	modB		ilvH	ilvN
			cysA	modC		ilvI	ilvN
			cysU	modA		malY	metC
			cysU	modB		metL	thrA
			cysU	modC		rpe	rpiA
			cysW	modA
			cysW	modB
			cysW	modC
			ddlA	ddlB
			epd	gapA
			fabA	fadB
			fabA	tesB
			gpt	guaB
			guaB	xdhA
			guaB	xdhB
			guaB	xdhC
			gutQ	kdsD
			hemF	hemN
			iscA	sufE
			iscA	sufS
			iscA	ydiC
			iscA	ynhC
			iscA	ynhD
			iscA	ynhE
			iscU	sufE
			iscU	sufS
			iscU	ydiC
			iscU	ynhC
			iscU	ynhD
			iscU	ynhE
			metE	metH
			mutT	nudB
			phnN	prs
			plsB	plsX
			plsB	plsY
			purN	purT

## Sheet: 3. Salmonella LT2
LB only			LB and M9			M9 only
galE	galT		STM1620	lldP		STM3624A	metB
metA	metI		STM2105.S	rfbM		STM3902	ilvB
metA	metN1		alr	dadX		STM3902	ilvN
metA	metQ		aroK	aroL		aceA	ppc
nadA	pncB		asnA	asnB		aceB	ppc
nadB	pncB		clcA	clcB		acnA	acnB
nadC	pncB		clsA	clsB		arcB	argI
panB	panF		cmk	pyrH		asrA	cysI
panC	panF		cysA	modA		asrA	cysJ
panD	panF		cysA	modB		asrB	cysI
purA	tsx		cysA	modC		asrB	cysJ
purB	tsx		cysU	modA		asrC	cysI
tdk	thyA		cysU	modB		asrC	cysJ
			cysU	modC		atpA	gapA
			cysW	modA		atpA	pgk
			cysW	modB		atpB	gapA
			cysW	modC		atpB	pgk
			ddlA	ddlB		atpC	gapA
			fepE	wzzB		atpC	pgk
			focA	purT		atpD	gapA
			folD	purN		atpD	pgk
			folD	purT		atpE	gapA
			gutQ	kdsD		atpE	pgk
			lpdA	sucC		atpF	gapA
			lpdA	sucD		atpF	pgk
			manB	rfbK		atpG	gapA
			metE	metH		atpG	pgk
			mutT	ntpA		atpH	gapA
			pitA	pstA		atpH	pgk
			pitA	pstB		cysK	cysM
			pitA	pstC		gdhA	gltB
			pitA	pstS		gdhA	gltD
			rfbB	rffG		glyA	serA
			rffH	rmlA		glyA	serB
			sucA	sucC		glyA	serC
			sucA	sucD		ilvB	ilvG
			sucB	sucC		ilvG	ilvN
			sucB	sucD		leuC1	leuC2
						leuC1	leuD2
						leuC2	leuD1
						leuD1	leuD2
						mdh	ppc
						metL	thrA
						pgm	yqaB
						ppc	sdhA
						ppc	sdhB
						ppc	sdhC
						ppc	sdhD
						purN	purT

## Sheet: 4. Kp
LB only			LB and M9			M9 only
galE	galK		KPN_01021	glnA		adk	deoB
galE	galT		KPN_01464	argE		deoB	prsA
purA	tsx		KPN_01770	gltA		folA	folM
purB	tsx		KPN_01770	icdA		gnd	rpe
purC	tsx		KPN_02014	yadF		pgm	yqaB
purD	tsx		KPN_03409	cysE		purN	purT
purE	tsx		acpH	fadD
purF	tsx		acpH	pldA
purK	tsx		adk	ndk
purL	tsx		adk	phnN
purM	tsx		adk	prsA
tdk	thyA		alr	KPN_0440
			argG	argH
			aroE	aroE
			aroK	aroL
			asnA	asnB
			aspC	ybdL
			carA	carB
			clsA	ybhO
			cmk	pyrH
			cmk	surE
			cysA	modA
			cysA	modB
			cysA	modC
			cysU	modA
			cysU	modB
			cysU	modC
			cysW	modA
			cysW	modB
			cysW	modC
			ddl	KPN_00096
			folD	pflA
			folD	purN
			folD	purT
			gltA	hutG
			gltA	hutH
			gltA	hutI
			gltA	hutU
			glyA	serA
			glyA	serB
			glyA	serC
			gutQ	yrbH
			hutG	icdA
			hutH	icdA
			hutI	icdA
			hutU	icdA
			leuA	KPN_03016
			lpdA	sucC
			lpdA	sucD
			malY	metC
			metF	mmuM
			metL	thrA
			pgpA	pgpB
			phnN	prsA
			pitA	pstA
			pitA	pstB
			pitA	pstC
			pitA	pstS
			rmlC	KPN_02488
			rmlD	KPN_02489
			sucA	sucC
			sucA	sucD
			sucB	sucC
			sucB	sucD

## Sheet: 5. Yp
LB only			LB and BCS			BCS media only
acnA	acnB		YPO3967	pstA		YPO3967	nan
argA	proA		YPO3967	pstB2		ansP3	avtA
argA	proB		YPO3967	pstS		astA	icd
argA	proC		argA	y4106		astB	icd
argB	proA		argB	y4106		astC	icd
argB	proB		argC	y4106		astD	icd
argB	proC		argE	y4106		astE	icd
argC	proA		aroE	nan		gnd	rpe
argC	proB		asd	hisM		icd	sucC
argC	proC		asd	hisP		icd	sucD
argE	proA		asd	hisQ		mtr	nan
argE	proB		asnA	asnB		mtr	trpA
argE	proC		astC	y4106		mtr	trpB
astC	proC		cdsA	ynbB		mtr	trpC
galE	pgm		cmk	pyrH		mtr	trpE
galK	pgm		dapA	hisM		nan	rpe
galT	pgm		dapA	hisP		pfkA	tpiA
gdhA	gltD2		dapA	hisQ		pgl	rpe
gdhA	nan		dapB	hisM		purN	purT
nupC	purA		dapB	hisP
nupC	purB		dapB	hisQ
nupC	thyA		dapD	hisM
proC	y4106		dapD	hisP
tdk	thyA		dapD	hisQ
			dapE	hisM
			dapE	hisP
			dapE	hisQ
			dapF	hisM
			dapF	hisP
			dapF	hisQ
			fba	tpiA
			focA	purT
			folD	purN
			folD	purT
			glyA	serA
			glyA	serB
			glyA	serC
			hisM	lysA
			hisP	lysA
			hisQ	lysA
			lpdA	sucC
			lpdA	sucD
			mdh	ppc
			mutT	ntpA
			panB	panF
			panC	panF
			panD	panF
			pgpA	pgpB
			rpe	tal
			sucA	sucC
			sucA	sucD
			sucB	sucC
			sucB	sucD
			tyrA	tyrP

## Sheet: 6. EDL933 + LT2
LB only			LB and M9			M9 only
metA	metI		alr	dadX		aceB	ppc
metA	metQ		aroK	aroL		acnA	acnB
nadA	pncB		asnA	asnB		cysK	cysM
nadB	pncB		clcA	clcB		gdhA	gltB
nadC	pncB		cmk	pyrH		gdhA	gltD
panB	panF		cysA	modA		glyA	serA
panC	panF		cysA	modB		glyA	serB
panD	panF		cysA	modC		metL	thrA
purA	tsx		cysU	modA		purN	purT
purB	tsx		cysU	modB
tdk	thyA		cysU	modC
			cysW	modA
			cysW	modB
			cysW	modC
			ddlA	ddlB
			gutQ	kdsD
			metE	metH

## Sheet: 7. EDL933 + K.p.
LB only			LB and M9			M9 only
metA	metI		adk	ndk		adk	deoB
metA	metN		adk	phnN		cysA	modA
metA	metQ		aroK	aroL		cysA	modB
metB	metI		asnA	asnB		cysA	modC
metB	metN		cmk	pyrH		cysU	modA
metB	metQ					cysU	modB
purA	tsx					cysU	modC
purB	tsx					cysW	modA
tdk	thyA					cysW	modB
						cysW	modC
						glyA	serA
						glyA	serB
						gnd	rpe
						malY	metC
						metL	thrA
						purN	purT

## Sheet: 8. EDL933 + Y.p. CO92
LB only			LB and defined media			Defined media (M9/BCS)
panB	panF		asnA	asnB		glyA	serA
panC	panF		cmk	pyrH		glyA	serB
panD	panF					gnd	rpe
tdk	thyA					purN	purT

## Sheet: 9. LT2 + K.p.
LB			LB and M9			M9
galE	galT		aroK	aroL		cysA	modA
metA	metI		asnA	asnB		cysA	modB
metA	metQ		cmk	pyrH		cysA	modC
purA	tsx		folD	purN		cysU	modA
purB	tsx		folD	purT		cysU	modB
tdk	thyA		lpdA	sucC		cysU	modC
			lpdA	sucD		cysW	modA
			pitA	pstA		cysW	modB
			pitA	pstB		cysW	modC
			pitA	pstC		glyA	serA
			pitA	pstS		glyA	serB
			sucA	sucC		glyA	serC
			sucA	sucD		metL	thrA
			sucB	sucC		pgm	yqaB
			sucB	sucD		purN	purT

## Sheet: 10. LT2 + Y.p CO92
LB			LB and defined media			Defined media only (M9/BCS)
panB	panF		asnA	asnB		glyA	serA
panC	panF		cmk	pyrH		glyA	serB
panD	panF		focA	purT		glyA	serC
tdk	thyA		folD	purN		mdh	ppc
			folD	purT		purN	purT
			lpdA	sucC
			lpdA	sucD
			mutT	ntpA
			sucA	sucC
			sucA	sucD
			sucB	sucC
			sucB	sucD

[truncated: 9 more sheets: 11. K.p. + Y.p. CO92, 12. EDL933 + LT2 + K.p., 13. EDL933 + LT2 + Y.p. CO92, 14. EDL933 + K.p. + Y.p. CO92, 15. LT2 + K.p. + Y.p. CO92, 16. All 4 models, 17. in_silico_media_LB, 18. in_silico_media_M9, 19. in_silico_media_BCS]
